# Supplementary material for: A new species of trogloplacine crab of the genus Australocarcinus Davie, 1988 from a freshwater stream in Mahé, Seychelles (Crustacea, Brachyura, Chasmocarcinidae)
Source: Zookeys. 2018 Feb 19;(738):27–35. doi: 10.3897/zookeys.738.23708 (PMC5904392; doi:10.3897/zookeys.738.23708)
Supplement: XML Treatment for Australocarcinus [file zookeys.738.23708-treatment1.xml]

<!DOCTYPE tp:taxon-treatment
  PUBLIC "-//TaxonX//DTD Taxonomic Treatment Publishing DTD v0 20100105//EN" "tax-treatment-NSO.dtd">
<tp:taxon-treatment xmlns:tp="http://www.plazi.org/taxpub"><tp:treatment-meta><kwd-group><label>Taxon classification</label><kwd><named-content xmlns:xlink="http://www.w3.org/1999/xlink" content-type="kingdom">Animalia</named-content></kwd><kwd><named-content xmlns:xlink="http://www.w3.org/1999/xlink" content-type="order">Decapoda</named-content></kwd><kwd><named-content xmlns:xlink="http://www.w3.org/1999/xlink" content-type="family">Chasmocarcinidae</named-content></kwd></kwd-group><mixed-citation publication-type="journal"><person-group><name><surname>Ng</surname><given-names>Peter K. L.</given-names></name><name><surname>Daniels</surname><given-names>Savel R.</given-names></name></person-group><article-title>A new species of trogloplacine crab of the genus <italic><tp:taxon-name><tp:taxon-name-part taxon-name-part-type="genus" reg="Australocarcinus">Australocarcinus</tp:taxon-name-part></tp:taxon-name></italic> Davie, 1988 from a freshwater stream in Mahé, Seychelles (<tp:taxon-name><tp:taxon-name-part taxon-name-part-type="subphylum">Crustacea</tp:taxon-name-part></tp:taxon-name>, <tp:taxon-name><tp:taxon-name-part taxon-name-part-type="infraorder">Brachyura</tp:taxon-name-part></tp:taxon-name>, <tp:taxon-name><tp:taxon-name-part taxon-name-part-type="family">Chasmocarcinidae</tp:taxon-name-part></tp:taxon-name>)</article-title><source>Zookeys</source><day>19</day><month>2</month><year>2018</year><volume>2018</volume><issue>738</issue><fpage>27</fpage><lpage>35</lpage><pub-id pub-id-type="doi">10.3897/zookeys.738.23708</pub-id></mixed-citation></tp:treatment-meta><tp:nomenclature><label>Genus</label><tp:taxon-name>
                <tp:taxon-name-part taxon-name-part-type="genus" reg="Australocarcinus">Australocarcinus</tp:taxon-name-part>
              </tp:taxon-name><tp:taxon-authority>Davie, 1988</tp:taxon-authority></tp:nomenclature><tp:treatment-sec sec-type="type species" id="SECID0EPDAC"><title>Type species.</title><p>
              <italic><tp:taxon-name><tp:taxon-name-part taxon-name-part-type="genus" reg="Australocarcinus">Australocarcinus</tp:taxon-name-part> <tp:taxon-name-part taxon-name-part-type="species" reg="riparius">riparius</tp:taxon-name-part></tp:taxon-name></italic> Davie, 1988, by original designation.</p></tp:treatment-sec></tp:taxon-treatment>
