# Supplementary material for: A new species of trogloplacine crab of the genus Australocarcinus Davie, 1988 from a freshwater stream in Mahé, Seychelles (Crustacea, Brachyura, Chasmocarcinidae)
Source: Zookeys. 2018 Feb 19;(738):27–35. doi: 10.3897/zookeys.738.23708 (PMC5904392; doi:10.3897/zookeys.738.23708)
Supplement: XML Treatment for Australocarcinus insperatus [file zookeys.738.23708-treatment2.xml]

<!DOCTYPE tp:taxon-treatment
  PUBLIC "-//TaxonX//DTD Taxonomic Treatment Publishing DTD v0 20100105//EN" "tax-treatment-NSO.dtd">
<tp:taxon-treatment xmlns:tp="http://www.plazi.org/taxpub"><tp:treatment-meta><kwd-group><label>Taxon classification</label><kwd><named-content xmlns:xlink="http://www.w3.org/1999/xlink" content-type="kingdom">Animalia</named-content></kwd><kwd><named-content xmlns:xlink="http://www.w3.org/1999/xlink" content-type="order">Decapoda</named-content></kwd><kwd><named-content xmlns:xlink="http://www.w3.org/1999/xlink" content-type="family">Chasmocarcinidae</named-content></kwd></kwd-group><mixed-citation publication-type="journal"><person-group><name><surname>Ng</surname><given-names>Peter K. L.</given-names></name><name><surname>Daniels</surname><given-names>Savel R.</given-names></name></person-group><article-title>A new species of trogloplacine crab of the genus <italic><tp:taxon-name><tp:taxon-name-part taxon-name-part-type="genus" reg="Australocarcinus">Australocarcinus</tp:taxon-name-part></tp:taxon-name></italic> Davie, 1988 from a freshwater stream in Mahé, Seychelles (<tp:taxon-name><tp:taxon-name-part taxon-name-part-type="subphylum">Crustacea</tp:taxon-name-part></tp:taxon-name>, <tp:taxon-name><tp:taxon-name-part taxon-name-part-type="infraorder">Brachyura</tp:taxon-name-part></tp:taxon-name>, <tp:taxon-name><tp:taxon-name-part taxon-name-part-type="family">Chasmocarcinidae</tp:taxon-name-part></tp:taxon-name>)</article-title><source>Zookeys</source><day>19</day><month>2</month><year>2018</year><volume>2018</volume><issue>738</issue><fpage>27</fpage><lpage>35</lpage><pub-id pub-id-type="doi">10.3897/zookeys.738.23708</pub-id></mixed-citation></tp:treatment-meta><tp:nomenclature><tp:taxon-name>
                <tp:taxon-name-part taxon-name-part-type="genus" reg="Australocarcinus">Australocarcinus</tp:taxon-name-part>
                <tp:taxon-name-part taxon-name-part-type="species" reg="insperatus">insperatus</tp:taxon-name-part>
                <object-id xmlns:xlink="http://www.w3.org/1999/xlink" content-type="zoobank" xlink:type="simple">http://zoobank.org/909E98B1-A957-44F0-BD2E-2C665E67CFB1</object-id>
              </tp:taxon-name><tp:taxon-status xmlns:xlink="http://www.w3.org/1999/xlink" xlink:type="simple">sp. n.</tp:taxon-status><xref ref-type="fig" rid="F1">Figs 1</xref><xref ref-type="fig" rid="F2">, 2</xref><xref ref-type="fig" rid="F3">, 3</xref></tp:nomenclature><tp:treatment-sec sec-type="material" id="SECID0EUFAC"><title>Material examined.</title><p>Holotype: male (10.7 × 8.6 mm) (<named-content xmlns:xlink="http://www.w3.org/1999/xlink" content-type="dwc:institutional_code" xlink:type="simple">ZRC</named-content> 2017.1072), in shallow stream, ca. 800 m from sea, about 2 km south-southeast of international airport, <named-content xmlns:xlink="http://www.w3.org/1999/xlink" content-type="dwc:verbatimCoordinates" xlink:type="simple"><named-content content-type="geo-json" specific-use="{&#34;type&#34;:&#34;Point&#34;,&#34;coordinates&#34;:[55.517472,-4.692339]}" id="NCID0ECGAC" xlink:type="simple">4°41'32.42"S, 55°31'2.90"E</named-content></named-content>, Mahé, Seychelles, coll. SR Daniels, May 2010. Paratypes: 1 male (8.5 × 7.2 mm), 1 female (9.5 × 7.8 mm) (<named-content xmlns:xlink="http://www.w3.org/1999/xlink" content-type="dwc:institutional_code" xlink:type="simple">ZRC</named-content> 2017.1073), same data as holotype.</p><!--PageBreak--></tp:treatment-sec><tp:treatment-sec sec-type="diagnosis" id="SECID0ENGAC"><title>Diagnosis.</title><p>Carapace subquadrate, front weakly bilobed, with shallow median concavity (Fig. <xref ref-type="fig" rid="F1">1A, B</xref>); dorsal surface gently convex (Fig. <xref ref-type="fig" rid="F1">1F</xref>); dorsal surfaces and margins covered with short uneven tomentum (Fig. <xref ref-type="fig" rid="F1">1A, B</xref>); anterolateral margins arcuate, with four low teeth: first widest with gently sinuous margin, second lobiform, third wide, fourth (at junction of antero- and posterolateral margins) dentate, directed laterally, protruding beyond margin (Fig. <xref ref-type="fig" rid="F1">1B</xref>). Posterolateral margin converging towards gently convex posterior carapace margin (Fig. <xref ref-type="fig" rid="F1">1B</xref>). Epistome compressed, posterior margin with distinct triangular median lobe with median fissure, lateral margins gently sinuous (Fig. <xref ref-type="fig" rid="F1">1G</xref>). Eye peduncle completely filling orbit, relatively short, mobile; cornea distinct, pigmented (Fig. <xref ref-type="fig" rid="F1">1B, F</xref>). Third maxillipeds leaving gap when closed; merus quadrate, anteroexternal angle auriculiform; ischium quadrate, slightly longer than merus with very shallow median sulcus (Fig. <xref ref-type="fig" rid="F1">1C, D</xref>). Chelipeds subequal, relatively stouter in males (Figs <xref ref-type="fig" rid="F1">1A</xref>, <xref ref-type="fig" rid="F2">2E</xref>); cutting margins of both chelae with distinct teeth in both sexes, base of fingers with tuft of stiff setae; proximal part of dactylus of right chela with large, triangular tooth directed towards palm (Fig. <xref ref-type="fig" rid="F2">2A</xref>); ventral surface of cheliped merus with tubercles. Ambulatory legs moderately short; meri unarmed but setose to varying degrees; P2 carpus, propodus and dactylus with very long coarse setae which obscures margins (Figs <xref ref-type="fig" rid="F1">1A</xref>, <xref ref-type="fig" rid="F2">2B</xref>); P3–P5 propodus and dactylus setose but setae shorter than on P5 (Fig. <xref ref-type="fig" rid="F2">2C</xref>); P5 dactylus straight (Fig. <xref ref-type="fig" rid="F2">2C</xref>). Thoracic sternites 1, 2 fused, broadly triangular, short; separated from sternite 3 by sinuous groove; sternites 3, 4 fused, relatively broad (Fig. <xref ref-type="fig" rid="F1">1D</xref>). Male pleon with lateral margins of somite 6 and fused somites 3‒5 gently sinuous; telson slightly longer than broad (Fig. <xref ref-type="fig" rid="F1">1D, E</xref>). Sterno-pleonal cavity of male deep, press-button for pleonal holding small, short tubercle posterior to thoracic sternal suture 4/5 near edge of sterno-pleonal cavity. Male thoracic sternite 8 short, rectangular; supplementary plate narrow, wider along outer part (Figs <xref ref-type="fig" rid="F1">1E</xref>, <xref ref-type="fig" rid="F2">2D</xref>). <abbrev xmlns:xlink="http://www.w3.org/1999/xlink" xlink:title="male first pleopod" id="ABBRID0E6IAC" xlink:type="simple">G1</abbrev> stout; basal part truncate; distal part cylindrical, with rounded tip, covered with short spinules (Fig. <xref ref-type="fig" rid="F3">3A–D</xref>). <abbrev xmlns:xlink="http://www.w3.org/1999/xlink" xlink:title="male second pleopod" id="ABBRID0EHJAC" xlink:type="simple">G2</abbrev> prominently longer than <abbrev xmlns:xlink="http://www.w3.org/1999/xlink" xlink:title="male first pleopod" id="ABBRID0ELJAC" xlink:type="simple">G1</abbrev>, basal segment curved; distal segment slightly longer than basal segment, apex cup-like (Fig. <xref ref-type="fig" rid="F3">3E, F</xref>). Somites of female pleon with slightly convex lateral margins; telson wider than long (Fig. <xref ref-type="fig" rid="F2">2F</xref>). Sterno-pleonal cavity of female moderately deep, with large vulvae distinctly separated from each other, covering most of thoracic sternite 5, ovate, with low raised lip on outer margin, opening slit-like (Fig. <xref ref-type="fig" rid="F2">2G</xref>).</p><fig id="F1" position="float" orientation="portrait"><label>Figure 1.</label><caption><p>
                  <italic><tp:taxon-name><tp:taxon-name-part taxon-name-part-type="genus" reg="Australocarcinus">Australocarcinus</tp:taxon-name-part> <tp:taxon-name-part taxon-name-part-type="species" reg="insperatus">insperatus</tp:taxon-name-part></tp:taxon-name></italic> sp. n., holotype male (10.7 × 8.6 mm) (<named-content xmlns:xlink="http://www.w3.org/1999/xlink" content-type="dwc:institutional_code" xlink:type="simple">ZRC</named-content> 2017.1072), Seychelles. <bold>A</bold> overall dorsal habitus <bold>B</bold> dorsal view of carapace (right side denuded) <bold>C</bold> right third maxilliped (denuded) <bold>D</bold> anterior thoracic sternum and pleon <bold>E</bold> posterior thoracic sternum and pleon <bold>F</bold> frontal view of cephalothorax <bold>G</bold> posterior margin of epistome.</p></caption><graphic xmlns:xlink="http://www.w3.org/1999/xlink" xlink:href="zookeys-738-027-g001.jpg" position="float" orientation="portrait" xlink:type="simple" id="oo_186459.jpg"/></fig><fig id="F2" position="float" orientation="portrait"><label>Figure 2.</label><caption><p>
                  <italic><tp:taxon-name><tp:taxon-name-part taxon-name-part-type="genus" reg="Australocarcinus">Australocarcinus</tp:taxon-name-part> <tp:taxon-name-part taxon-name-part-type="species" reg="insperatus">insperatus</tp:taxon-name-part></tp:taxon-name></italic> sp. n. <bold>A</bold>–<bold>D</bold> holotype male (10.7 × 8.6 mm) (<named-content xmlns:xlink="http://www.w3.org/1999/xlink" content-type="dwc:institutional_code" xlink:type="simple">ZRC</named-content> 2017.1072), Seychelles <bold>E</bold>–<bold>G</bold> paratype female (9.5 × 7.8 mm) (<named-content xmlns:xlink="http://www.w3.org/1999/xlink" content-type="dwc:institutional_code" xlink:type="simple">ZRC</named-content> 2017.1073), Seychelles. <bold>A</bold> outer surfaces of chelae <bold>B</bold> right first ambulatory leg showing setose posterior margin on propodus and dactylus <bold>C</bold> left fourth ambulatory leg <bold>D</bold> posterior thoracic sternum showing supplementary plate <bold>E</bold> female overall dorsal habitus <bold>F</bold> female posterior thoracic sternum and pleon <bold>G</bold> female sterno-pleonal cavity showing vulvae.</p></caption><graphic xmlns:xlink="http://www.w3.org/1999/xlink" xlink:href="zookeys-738-027-g002.jpg" position="float" orientation="portrait" xlink:type="simple" id="oo_186460.jpg"/></fig></tp:treatment-sec><tp:treatment-sec sec-type="etymology" id="SECID0E5MAC"><title>Etymology.</title><p>From the Latin “<italic><tp:taxon-name><tp:taxon-name-part taxon-name-part-type="genus" reg="Australocarcinus"/><tp:taxon-name-part taxon-name-part-type="species" reg="insperatus">insperatus</tp:taxon-name-part></tp:taxon-name></italic>” for “unforeseen”, alluding to the unexpected discovery of a species of <italic><tp:taxon-name><tp:taxon-name-part taxon-name-part-type="genus" reg="Australocarcinus">Australocarcinus</tp:taxon-name-part></tp:taxon-name></italic> in the western Indian Ocean.</p></tp:treatment-sec><tp:treatment-sec sec-type="remarks" id="SECID0EVNAC"><title>Remarks.</title><p>Davie (1988) originally established <italic><tp:taxon-name><tp:taxon-name-part taxon-name-part-type="genus" reg="Australocarcinus">Australocarcinus</tp:taxon-name-part></tp:taxon-name></italic> for one freshwater species from northern Queensland in Australia, <italic><tp:taxon-name><tp:taxon-name-part taxon-name-part-type="genus" reg="Australocarcinus">A.</tp:taxon-name-part> <tp:taxon-name-part taxon-name-part-type="species" reg="riparius">riparius</tp:taxon-name-part></tp:taxon-name></italic> Davie, 1988. Davie &amp; Guinot (1996) subsequently described two more species, <italic><tp:taxon-name><tp:taxon-name-part taxon-name-part-type="genus" reg="Australocarcinus">A.</tp:taxon-name-part> <tp:taxon-name-part taxon-name-part-type="species" reg="kanaka">kanaka</tp:taxon-name-part></tp:taxon-name></italic> Davie &amp; Guinot, 1996, and <italic><tp:taxon-name><tp:taxon-name-part taxon-name-part-type="genus" reg="Australocarcinus">A.</tp:taxon-name-part> <tp:taxon-name-part taxon-name-part-type="species" reg="palauensis">palauensis</tp:taxon-name-part></tp:taxon-name></italic> Davie &amp; Guinot, 1996, from New Caledonia and Palau, respectively. Davie &amp; Guinot (1996) showed that <italic><tp:taxon-name><tp:taxon-name-part taxon-name-part-type="genus" reg="Australocarcinus">Australocarcinus</tp:taxon-name-part></tp:taxon-name></italic> was in the same subfamily as the more apomorphic cavernicolous species <italic><tp:taxon-name><tp:taxon-name-part taxon-name-part-type="genus" reg="Trogloplax">Trogloplax</tp:taxon-name-part> <tp:taxon-name-part taxon-name-part-type="species" reg="joliveti">joliveti</tp:taxon-name-part></tp:taxon-name></italic> Guinot, 1986, from New Britain; that it belonged to the family <tp:taxon-name><tp:taxon-name-part taxon-name-part-type="family">Chasmocarcinidae</tp:taxon-name-part></tp:taxon-name>; and provided evidence that their larval development was truncated with the eggs hatching directly into juvenile crabs or megalopas.</p><p>
              <italic><tp:taxon-name><tp:taxon-name-part taxon-name-part-type="genus" reg="Australocarcinus">Australocarcinus</tp:taxon-name-part> <tp:taxon-name-part taxon-name-part-type="species" reg="insperatus">insperatus</tp:taxon-name-part></tp:taxon-name></italic> sp. n., is morphologically most similar to <italic><tp:taxon-name><tp:taxon-name-part taxon-name-part-type="genus" reg="Australocarcinus">A.</tp:taxon-name-part> <tp:taxon-name-part taxon-name-part-type="species" reg="riparius">riparius</tp:taxon-name-part></tp:taxon-name></italic> Davie, 1988, in the anterolateral margin possessing four low teeth, the anteroexternal angle of <!--PageBreak-->the merus of the third maxilliped is clearly auriculiform and the male telson is relatively longer. <italic><tp:taxon-name><tp:taxon-name-part taxon-name-part-type="genus" reg="Australocarcinus">Australocarcinus</tp:taxon-name-part> <tp:taxon-name-part taxon-name-part-type="species" reg="insperatus">insperatus</tp:taxon-name-part></tp:taxon-name></italic> sp. n., however, can easily be separated by possessing a more sub-hexagonal carapace (Fig. <xref ref-type="fig" rid="F1">1B</xref>) (vs. carapace more subquadrate in <italic><tp:taxon-name><tp:taxon-name-part taxon-name-part-type="genus" reg="Australocarcinus">A.</tp:taxon-name-part> <tp:taxon-name-part taxon-name-part-type="species" reg="riparius">riparius</tp:taxon-name-part></tp:taxon-name></italic>, Fig. <xref ref-type="fig" rid="F4">4B</xref>); a distinctly convergent posterolateral margin (Fig. <xref ref-type="fig" rid="F1">1B</xref>) (vs. posterolateral margins subparallel in <italic><tp:taxon-name><tp:taxon-name-part taxon-name-part-type="genus" reg="Australocarcinus">A.</tp:taxon-name-part> <tp:taxon-name-part taxon-name-part-type="species" reg="riparius">riparius</tp:taxon-name-part></tp:taxon-name></italic>, Fig. <xref ref-type="fig" rid="F4">4B</xref>); the last anterolateral tooth is triangular and protrudes laterally beyond the carapace margin (Fig. <xref ref-type="fig" rid="F1">1B</xref>) (vs. last tooth truncate and not extending <!--PageBreak-->beyond carapace margin in <italic><tp:taxon-name><tp:taxon-name-part taxon-name-part-type="genus" reg="Australocarcinus">A.</tp:taxon-name-part> <tp:taxon-name-part taxon-name-part-type="species" reg="riparius">riparius</tp:taxon-name-part></tp:taxon-name></italic>, Fig. <xref ref-type="fig" rid="F4">4B</xref>); the ischium of third maxilliped is wider than long (Fig. <xref ref-type="fig" rid="F1">1C</xref>) (vs. ischium longer than wide in <italic><tp:taxon-name><tp:taxon-name-part taxon-name-part-type="genus" reg="Australocarcinus">A.</tp:taxon-name-part> <tp:taxon-name-part taxon-name-part-type="species" reg="riparius">riparius</tp:taxon-name-part></tp:taxon-name></italic>, Fig. <xref ref-type="fig" rid="F4">4C</xref>); the ambulatory merus is more elongate and slender (Figs <xref ref-type="fig" rid="F1">1A</xref>, <xref ref-type="fig" rid="F2">2B, C, E</xref>) (vs. meri proportionately shorter <!--PageBreak-->in <italic><tp:taxon-name><tp:taxon-name-part taxon-name-part-type="genus" reg="Australocarcinus">A.</tp:taxon-name-part> <tp:taxon-name-part taxon-name-part-type="species" reg="riparius">riparius</tp:taxon-name-part></tp:taxon-name></italic>, Fig. <xref ref-type="fig" rid="F4">4A</xref>); and the <abbrev xmlns:xlink="http://www.w3.org/1999/xlink" xlink:title="male first pleopod" id="ABBRID0EHEAE" xlink:type="simple">G1</abbrev> is relatively more slender (Fig. <xref ref-type="fig" rid="F3">3A–D</xref>) (vs. <abbrev xmlns:xlink="http://www.w3.org/1999/xlink" xlink:title="male first pleopod" id="ABBRID0EPEAE" xlink:type="simple">G1</abbrev> stouter in <italic><tp:taxon-name><tp:taxon-name-part taxon-name-part-type="genus" reg="Australocarcinus">A.</tp:taxon-name-part> <tp:taxon-name-part taxon-name-part-type="species" reg="riparius">riparius</tp:taxon-name-part></tp:taxon-name></italic>, cf. <xref ref-type="bibr" rid="B10">Ng and Castro 2016</xref>: fig. 98A).</p><fig id="F3" position="float" orientation="portrait"><label>Figure 3.</label><caption><p>
                  <italic><tp:taxon-name><tp:taxon-name-part taxon-name-part-type="genus" reg="Australocarcinus">Australocarcinus</tp:taxon-name-part> <tp:taxon-name-part taxon-name-part-type="species" reg="insperatus">insperatus</tp:taxon-name-part></tp:taxon-name></italic> sp. n., left <abbrev xmlns:xlink="http://www.w3.org/1999/xlink" xlink:title="male first pleopod" id="ABBRID0EVFAE" xlink:type="simple">G1</abbrev> and <abbrev xmlns:xlink="http://www.w3.org/1999/xlink" xlink:title="male second pleopod" id="ABBRID0EZFAE" xlink:type="simple">G2</abbrev>; holotype male (10.7 × 8.6 mm) (<named-content xmlns:xlink="http://www.w3.org/1999/xlink" content-type="dwc:institutional_code" xlink:type="simple">ZRC</named-content> 2017.1072), Seychelles. <bold>A</bold> ventral view <bold>B</bold> ventral view <bold>C</bold> distal part (ventral view) <bold>D</bold> distal part (dorsal view) <bold>E</bold> ventral view <bold>F</bold> area between basal and distal segments. Scale bars 0.50 mm (<bold>A, B, E</bold>); 0.25 mm (<bold>C, D, F</bold>).</p></caption><graphic xmlns:xlink="http://www.w3.org/1999/xlink" xlink:href="zookeys-738-027-g003.jpg" position="float" orientation="portrait" xlink:type="simple" id="oo_186462.jpg"/></fig><fig id="F4" position="float" orientation="portrait"><label>Figure 4.</label><caption><p>
                  <italic><tp:taxon-name><tp:taxon-name-part taxon-name-part-type="genus" reg="Australocarcinus">Australocarcinus</tp:taxon-name-part> <tp:taxon-name-part taxon-name-part-type="species" reg="riparius">riparius</tp:taxon-name-part></tp:taxon-name></italic>, male (8.8 × 10.2 mm) (<named-content xmlns:xlink="http://www.w3.org/1999/xlink" content-type="dwc:institutional_code" xlink:type="simple">ZRC</named-content> 2006.167), Australia. <bold>A</bold> overall dorsal habitus <bold>B</bold> dorsal view of carapace (right side denuded) <bold>C</bold> right third maxilliped (denuded) <bold>D</bold> posterior thoracic sternum and pleon <bold>E</bold> anterior thoracic sternum and pleon <bold>F</bold> posterior thoracic sternum showing supplementary plate.</p></caption><graphic xmlns:xlink="http://www.w3.org/1999/xlink" xlink:href="zookeys-738-027-g004.jpg" position="float" orientation="portrait" xlink:type="simple" id="oo_186463.jpg"/></fig><p>All three specimens of <italic><tp:taxon-name><tp:taxon-name-part taxon-name-part-type="genus" reg="Australocarcinus">A.</tp:taxon-name-part> <tp:taxon-name-part taxon-name-part-type="species" reg="insperatus">insperatus</tp:taxon-name-part></tp:taxon-name></italic> sp. n. have a distinct cutting or peeling tooth at the base of the dactylus of the right chela (Fig. <xref ref-type="fig" rid="F2">2A</xref>), a character which <xref ref-type="bibr" rid="B12">Ng and Tan (1984</xref>, <xref ref-type="bibr" rid="B13">1985</xref>) have suggested is used to specially feed on gastropod snails. As most gastropod snails have dextral coiling (opening on the right side when viewed frontally), <xref ref-type="bibr" rid="B12">Ng and Tan (1984</xref>, <xref ref-type="bibr" rid="B13">1985</xref>) observed that crabs with the enlarged basal dactylar tooth always have this structure on the right chela to make peeling of the shell more efficient. The other three species of <italic><tp:taxon-name><tp:taxon-name-part taxon-name-part-type="genus" reg="Australocarcinus">Australocarcinus</tp:taxon-name-part></tp:taxon-name></italic> also have this tooth on the right chela (see <xref ref-type="bibr" rid="B10">Ng and Castro 2016</xref>: figs 95A, C, E) and on both sexes. This suggests that one of the main food items of <italic><tp:taxon-name><tp:taxon-name-part taxon-name-part-type="genus" reg="Australocarcinus">Australocarcinus</tp:taxon-name-part></tp:taxon-name></italic> are freshwater gastropods.</p><p>The discovery of <italic><tp:taxon-name><tp:taxon-name-part taxon-name-part-type="genus" reg="Australocarcinus">A.</tp:taxon-name-part> <tp:taxon-name-part taxon-name-part-type="species" reg="insperatus">insperatus</tp:taxon-name-part></tp:taxon-name></italic> sp. n. is surprising as all the members of the <tp:taxon-name><tp:taxon-name-part taxon-name-part-type="subfamily">Trogloplacinae</tp:taxon-name-part></tp:taxon-name> have been previously found in Australasian and Palau waters. Davie (1988) found juvenile crabs under the pleon of a female <italic><tp:taxon-name><tp:taxon-name-part taxon-name-part-type="genus" reg="Australocarcinus">A.</tp:taxon-name-part> <tp:taxon-name-part taxon-name-part-type="species" reg="riparius">riparius</tp:taxon-name-part></tp:taxon-name></italic>, with ovigerous specimens possessing some 70 large eggs. <xref ref-type="bibr" rid="B6">Davie and Guinot (1996)</xref> found megalopa under a female pleon of <italic><tp:taxon-name><tp:taxon-name-part taxon-name-part-type="genus" reg="Australocarcinus">A.</tp:taxon-name-part> <tp:taxon-name-part taxon-name-part-type="species" reg="kanaka">kanaka</tp:taxon-name-part></tp:taxon-name></italic>, suggesting that the development was direct, like those in primary freshwater crabs like <tp:taxon-name><tp:taxon-name-part taxon-name-part-type="family">Potamidae</tp:taxon-name-part></tp:taxon-name>, <tp:taxon-name><tp:taxon-name-part taxon-name-part-type="family">Potamonautidae</tp:taxon-name-part></tp:taxon-name> and <tp:taxon-name><tp:taxon-name-part taxon-name-part-type="family">Gecarcinucidae</tp:taxon-name-part></tp:taxon-name> (and some <tp:taxon-name><tp:taxon-name-part taxon-name-part-type="family">Sesarmidae</tp:taxon-name-part></tp:taxon-name>). All trogloplacines also have large vulvae (<xref ref-type="bibr" rid="B10">Ng and Castro 2016</xref>: figs 99B, D, F, H), suggesting the eggs of the other two species, <italic><tp:taxon-name><tp:taxon-name-part taxon-name-part-type="genus" reg="Australocarcinus">A.</tp:taxon-name-part> <tp:taxon-name-part taxon-name-part-type="species" reg="palauensis">palauensis</tp:taxon-name-part></tp:taxon-name></italic> and <italic><tp:taxon-name><tp:taxon-name-part taxon-name-part-type="genus" reg="Trogloplax">Trogloplax</tp:taxon-name-part> <tp:taxon-name-part taxon-name-part-type="species" reg="joliveti">joliveti</tp:taxon-name-part></tp:taxon-name></italic> also have large eggs and do not have free-swimming larvae. The vulvae of <italic><tp:taxon-name><tp:taxon-name-part taxon-name-part-type="genus" reg="Australocarcinus">A.</tp:taxon-name-part> <tp:taxon-name-part taxon-name-part-type="species" reg="insperatus">insperatus</tp:taxon-name-part></tp:taxon-name></italic> sp. n. are also large (Fig. <xref ref-type="fig" rid="F2">2G</xref>). If all trogloplacines have abbreviated (or at least a semi-abbreviated) development and there are no free-swimming larvae, how did they disperse so widely? Despite hypotheses that primary freshwater crabs may have dispersed through Gondwanic connections (<xref ref-type="bibr" rid="B11">Ng et al. 1995</xref>), the available evidence is that they are not old enough to have done so (see <xref ref-type="bibr" rid="B5">Daniels et al. 2006</xref>; <xref ref-type="bibr" rid="B3">Cumberlidge et al. 2008</xref>; <xref ref-type="bibr" rid="B9">Klaus et al. 2009</xref>; <xref ref-type="bibr" rid="B2">Cumberlidge and Ng 2009</xref>; <xref ref-type="bibr" rid="B4">Daniels 2011</xref>; <xref ref-type="bibr" rid="B1">Cumberlidge and Daniels 2014</xref>); and as such, the disjunct distribution of <italic><tp:taxon-name><tp:taxon-name-part taxon-name-part-type="genus" reg="Australocarcinus">A.</tp:taxon-name-part> <tp:taxon-name-part taxon-name-part-type="species" reg="insperatus">insperatus</tp:taxon-name-part></tp:taxon-name></italic> sp. n. begs further studies. A complete molecular phylogeny of the <tp:taxon-name><tp:taxon-name-part taxon-name-part-type="family">Chasmocarcinidae</tp:taxon-name-part></tp:taxon-name> is now being undertaken by L. M. Tsang (Chinese University of Hong Kong) and the results should throw some light on this matter in the future.</p></tp:treatment-sec><tp:treatment-sec sec-type="biology" id="SECID0EGOAE"><title>Biology.</title><p>The freshwater stream where the specimens were collected was shallow, the water flowing over a sandy bottom, with scattered rocks and construction rubble from past development works in the area. The crabs attempted to bury into the soft sand when disturbed.</p></tp:treatment-sec><ref-list><ref id="B10"><mixed-citation xmlns:xlink="http://www.w3.org/1999/xlink" xlink:type="simple">
          <person-group><name name-style="western"><surname>Ng</surname><given-names>PKL</given-names></name><name name-style="western"><surname>Castro</surname><given-names>P</given-names></name></person-group> (<year>2016</year>) <article-title>Revision of the family <tp:taxon-name><tp:taxon-name-part taxon-name-part-type="family">Chasmocarcinidae</tp:taxon-name-part></tp:taxon-name> Serène, 1964 (<tp:taxon-name><tp:taxon-name-part taxon-name-part-type="subphylum">Crustacea</tp:taxon-name-part></tp:taxon-name>, <tp:taxon-name><tp:taxon-name-part taxon-name-part-type="infraorder">Brachyura</tp:taxon-name-part></tp:taxon-name>, <tp:taxon-name><tp:taxon-name-part taxon-name-part-type="superfamily">Goneplacoidea</tp:taxon-name-part></tp:taxon-name>).</article-title> <source>Zootaxa</source> <volume>4209</volume>: <fpage>1</fpage>–<lpage>182</lpage>. <ext-link xlink:type="simple" ext-link-type="doi" xlink:href="10.11646/zootaxa.4209.1.1">https://doi.org/10.11646/zootaxa.4209.1.1</ext-link></mixed-citation></ref><ref id="B12"><mixed-citation xmlns:xlink="http://www.w3.org/1999/xlink" xlink:type="simple">
          <person-group><name name-style="western"><surname>Ng</surname><given-names>PKL</given-names></name><name name-style="western"><surname>Tan</surname><given-names>LWH</given-names></name></person-group> (<year>1984</year>) <article-title>The ‘shell peeling’ structure of the box crab <italic><tp:taxon-name><tp:taxon-name-part taxon-name-part-type="genus">Calappa</tp:taxon-name-part> <tp:taxon-name-part taxon-name-part-type="species">philargius</tp:taxon-name-part></tp:taxon-name></italic> (L.) and other crabs in relation to mollusc shell architecture.</article-title> <source>Journal of the Singapore National Academy of Science</source> <volume>13</volume>: <fpage>195</fpage>–<lpage>199</lpage>.</mixed-citation></ref><ref id="B13"><mixed-citation xmlns:xlink="http://www.w3.org/1999/xlink" xlink:type="simple">
          <person-group><name name-style="western"><surname>Ng</surname><given-names>PKL</given-names></name><name name-style="western"><surname>Tan</surname><given-names>LWH</given-names></name></person-group> (<year>1985</year>) <article-title>‘Right Handedness’ in heterochelous calappoid and xanthoid crabs – suggestion for a functional advantage.</article-title> <source>Crustaceana</source> <volume>49</volume>: <fpage>98</fpage>–<lpage>100</lpage>. <ext-link xlink:type="simple" ext-link-type="doi" xlink:href="10.1163/156854085X00288">https://doi.org/10.1163/156854085X00288</ext-link></mixed-citation></ref><ref id="B6"><mixed-citation xmlns:xlink="http://www.w3.org/1999/xlink" xlink:type="simple">
          <person-group><name name-style="western"><surname>Davie</surname><given-names>PJF</given-names></name><name name-style="western"><surname>Guinot</surname><given-names>D</given-names></name></person-group> (<year>1996</year>) Two new freshwater species in <italic><tp:taxon-name><tp:taxon-name-part taxon-name-part-type="genus">Australocarcinus</tp:taxon-name-part></tp:taxon-name></italic> Davie, with remarks on <tp:taxon-name><tp:taxon-name-part taxon-name-part-type="subfamily">Trogloplacinae</tp:taxon-name-part></tp:taxon-name> Guinot and <tp:taxon-name><tp:taxon-name-part taxon-name-part-type="family">Goneplacidae</tp:taxon-name-part></tp:taxon-name> Macleay [sic] (<tp:taxon-name><tp:taxon-name-part taxon-name-part-type="subphylum">Crustacea</tp:taxon-name-part></tp:taxon-name>: <tp:taxon-name><tp:taxon-name-part taxon-name-part-type="order">Decapoda</tp:taxon-name-part></tp:taxon-name>: <tp:taxon-name><tp:taxon-name-part taxon-name-part-type="infraorder">Brachyura</tp:taxon-name-part></tp:taxon-name>). Memoirs of the Queensland Museum 39: 277–287.</mixed-citation></ref><ref id="B11"><mixed-citation xmlns:xlink="http://www.w3.org/1999/xlink" xlink:type="simple">
          <person-group><name name-style="western"><surname>Ng</surname><given-names>PKL</given-names></name><name name-style="western"><surname>Števčić</surname><given-names>Z</given-names></name><name name-style="western"><surname>Pretzmann</surname><given-names>G</given-names></name></person-group> (<year>1995</year>) <article-title>A revision of the family <tp:taxon-name><tp:taxon-name-part taxon-name-part-type="family">Deckeniidae</tp:taxon-name-part></tp:taxon-name> Ortmann, 1897), with description of a new genus (<tp:taxon-name><tp:taxon-name-part taxon-name-part-type="family">Gecarcinucidae</tp:taxon-name-part></tp:taxon-name>: <tp:taxon-name><tp:taxon-name-part taxon-name-part-type="superfamily">Gecarcinucoidea</tp:taxon-name-part></tp:taxon-name>) from the Seychelles, Indian Ocean.</article-title> <source>Journal of Natural History</source> <volume>29</volume>: <fpage>581</fpage>–<lpage>600</lpage>. <ext-link xlink:type="simple" ext-link-type="doi" xlink:href="10.1080/00222939500770201">https://doi.org/10.1080/00222939500770201</ext-link></mixed-citation></ref><ref id="B5"><mixed-citation xmlns:xlink="http://www.w3.org/1999/xlink" xlink:type="simple">
          <person-group><name name-style="western"><surname>Daniels</surname><given-names>SR</given-names></name><name name-style="western"><surname>Cumberlidge</surname><given-names>N</given-names></name><name name-style="western"><surname>Pérez-Losada</surname><given-names>M</given-names></name><name name-style="western"><surname>Marijnissen</surname><given-names>SAE</given-names></name><name name-style="western"><surname>Crandall</surname><given-names>KA</given-names></name></person-group> (<year>2006</year>) <article-title>Evolution of Afrotropical freshwater crab lineages obscured by convergence.</article-title> <source>Molecular Phylogenetics and Evolution</source> <volume>40</volume>: <fpage>227</fpage>–<lpage>235</lpage>. <ext-link xlink:type="simple" ext-link-type="doi" xlink:href="10.1016/j.ympev.2006.02.022">https://doi.org/10.1016/j.ympev.2006.02.022</ext-link></mixed-citation></ref><ref id="B3"><mixed-citation xmlns:xlink="http://www.w3.org/1999/xlink" xlink:type="simple">
          <person-group><name name-style="western"><surname>Cumberlidge</surname><given-names>N</given-names></name><name name-style="western"><surname>Sternberg</surname><given-names>R von</given-names></name><name name-style="western"><surname>Daniels</surname><given-names>SR</given-names></name></person-group> (<year>2008</year>) <article-title>A revision of the higher taxonomy of the Afrotropical freshwater crabs (<tp:taxon-name><tp:taxon-name-part taxon-name-part-type="order">Decapoda</tp:taxon-name-part></tp:taxon-name>: <tp:taxon-name><tp:taxon-name-part taxon-name-part-type="infraorder">Brachyura</tp:taxon-name-part></tp:taxon-name>) with a discussion of their biogeography.</article-title> <source>Biological Journal of the Linnean Society</source> <volume>93</volume>: <fpage>399</fpage>–<lpage>413</lpage>. <ext-link xlink:type="simple" ext-link-type="doi" xlink:href="10.1111/j.1095-8312.2007.00929.x">https://doi.org/10.1111/j.1095-8312.2007.00929.x</ext-link></mixed-citation></ref><ref id="B9"><mixed-citation xmlns:xlink="http://www.w3.org/1999/xlink" xlink:type="simple">
          <person-group><name name-style="western"><surname>Klaus</surname><given-names>S</given-names></name><name name-style="western"><surname>Brandis</surname><given-names>D</given-names></name><name name-style="western"><surname>Ng</surname><given-names>PKL</given-names></name><name name-style="western"><surname>Yeo</surname><given-names>DCJ</given-names></name><name name-style="western"><surname>Schubart</surname><given-names>CD</given-names></name></person-group> (<year>2009</year>) Phylogeny and biogeography of Asian freshwater crabs of the family <tp:taxon-name><tp:taxon-name-part taxon-name-part-type="family">Gecarcinucidae</tp:taxon-name-part></tp:taxon-name> (<tp:taxon-name><tp:taxon-name-part taxon-name-part-type="infraorder">Brachyura</tp:taxon-name-part></tp:taxon-name>: <tp:taxon-name><tp:taxon-name-part taxon-name-part-type="superfamily">Potamoidea</tp:taxon-name-part></tp:taxon-name>). In: Martin JW, Crandall, KA, Felder DL (Eds) Crustacean Issues 18: Decapod Crustacean Phylogenetics, CRC Press, England, 509–531. <ext-link xlink:type="simple" ext-link-type="doi" xlink:href="10.1201/9781420092592-c26">https://doi.org/10.1201/9781420092592-c26</ext-link></mixed-citation></ref><ref id="B2"><mixed-citation xmlns:xlink="http://www.w3.org/1999/xlink" xlink:type="simple">
          <person-group><name name-style="western"><surname>Cumberlidge</surname><given-names>N</given-names></name><name name-style="western"><surname>Ng</surname><given-names>PKL</given-names></name></person-group> (<year>2009</year>) <article-title>Systematics, evolution, and biogeography of freshwater crabs.</article-title> In: <person-group><name name-style="western"><surname>Martin</surname><given-names>JW</given-names></name><name name-style="western"><surname>Crandall</surname><given-names>KA</given-names></name><name name-style="western"><surname>Felder</surname><given-names>DL</given-names></name></person-group> (<role>Eds</role>) <issue-title>Crustacean Issues 18: Decapod Crustacean Phylogenetics.</issue-title> <source>CRC Press, England</source>, <fpage>491</fpage>–<lpage>508</lpage>. <ext-link xlink:type="simple" ext-link-type="doi" xlink:href="10.1201/9781420092592-c25">https://doi.org/10.1201/9781420092592-c25</ext-link></mixed-citation></ref><ref id="B4"><mixed-citation xmlns:xlink="http://www.w3.org/1999/xlink" xlink:type="simple">
          <person-group><name name-style="western"><surname>Daniels</surname><given-names>SR</given-names></name></person-group> (<year>2011</year>) <article-title>Reconstructing the colonization and diversification history of the endemic freshwater crab (<italic><tp:taxon-name><tp:taxon-name-part taxon-name-part-type="genus">Seychellum</tp:taxon-name-part> <tp:taxon-name-part taxon-name-part-type="species">alluaudi</tp:taxon-name-part></tp:taxon-name></italic>) in the granitic and volcanic Seychelles Arichpelago.</article-title> <source>Molecular Phylogenetics and Evolution</source> <volume>61</volume>: <fpage>534</fpage>–<lpage>542</lpage>. <ext-link xlink:type="simple" ext-link-type="doi" xlink:href="10.1016/j.ympev.2011.07.015">https://doi.org/10.1016/j.ympev.2011.07.015</ext-link></mixed-citation></ref><ref id="B1"><mixed-citation xmlns:xlink="http://www.w3.org/1999/xlink" xlink:type="simple">
          <person-group><name name-style="western"><surname>Cumberlidge</surname><given-names>N</given-names></name><name name-style="western"><surname>Daniels</surname><given-names>SR</given-names></name></person-group> (<year>2014</year>) <article-title>Recognition of two new species of freshwater crabs from the Seychelles based on molecular evidence (<tp:taxon-name><tp:taxon-name-part taxon-name-part-type="superfamily">Potamoidea</tp:taxon-name-part></tp:taxon-name>: <tp:taxon-name><tp:taxon-name-part taxon-name-part-type="family">Potamonautidae</tp:taxon-name-part></tp:taxon-name>).</article-title> <source>Invertebrate Systematics</source> <volume>28</volume>: <fpage>17</fpage>–<lpage>31</lpage>. <ext-link xlink:type="simple" ext-link-type="doi" xlink:href="10.1071/IS13017">https://doi.org/10.1071/IS13017</ext-link></mixed-citation></ref></ref-list></tp:taxon-treatment>
